# Supplementary material for: Effects of Two Feeding Patterns on Growth Performance, Rumen Fermentation Parameters, and Bacterial Community Composition in Yak Calves
Source: Microorganisms. 2023 Feb 24;11(3):576. doi: 10.3390/microorganisms11030576 (PMC10058967; doi:10.3390/microorganisms11030576)
Supplement: Supplementary file 1 [file microorganisms-11-00576-s001.zip]

Archive with 1 entries (1 files):
- microorganisms-2148392-supplementary.pdf
